# Supplementary material for: Gender focused training and knowledge enhances the adoption of climate resilient seeds
Source: Technol Soc. 2020 Nov;63:101388. doi: 10.1016/j.techsoc.2020.101388 (PMC7677893; doi:10.1016/j.techsoc.2020.101388)
Supplement: Multimedia component 1 [file mmc1.xml]

<?xml version="1.0" encoding="UTF-8" standalone="no"?><data:data><datasets><author>seedmanzoor.dar@gmail.com</author><type>0</type><dataset><value>1</value><reason>Data will be made available on request</reason><comments/></dataset></datasets></data:data>
